# Supplementary material for: Dosage Optimisation of Trimethoprim and Sulfamethoxazole for the Treatment of an Avian Pathogenic Strain of Escherichia coli in Broiler Chickens
Source: Antibiotics (Basel). 2023 Dec 20;13(1):11. doi: 10.3390/antibiotics13010011 (PMC10812532; doi:10.3390/antibiotics13010011)
Supplement: Supplementary file 1 [file antibiotics-13-00011-s001.zip]

Archive with 1 entries (1 files):
- antibiotics-2746070-supplementary.pdf
